# Supplementary material for: Effect of Different Feeds on the Fungi Microbiome of Suffolk Crossed with Tibetan Sheep
Source: Life (Basel). 2023 Nov 14;13(11):2210. doi: 10.3390/life13112210 (PMC10672365; doi:10.3390/life13112210)
Supplement: Supplementary file 1 [file life-13-02210-s001.zip]

Archive with 1 entries (1 files):
- life-2665624-supplementary.pdf
